# Supplementary material for: Endoscopic Endonasal Approach in Craniopharyngiomas: Representative Cases and Technical Nuances for the Young Neurosurgeon
Source: Brain Sci. 2023 Apr 28;13(5):735. doi: 10.3390/brainsci13050735 (PMC10216292; doi:10.3390/brainsci13050735)
Supplement: Supplementary file 1 [file brainsci-13-00735-s001.zip]

Archive with 3 entries (3 files):
- Video S1. Caso 1.mp4
- Video S2. Caso 2.mp4
- Video S3. Caso 3.mp4
